# Supplementary material for: The Developmental Emergence of the Mental Time-Line: Spatial and Numerical Distortion of Time Judgement
Source: PLoS One. 2015 Jul 2;10(7):e0130465. doi: 10.1371/journal.pone.0130465 (PMC4489723; doi:10.1371/journal.pone.0130465)
Supplement: S1 File — (XLSX) [file pone.0130465.s001.xlsx]

## Sheet: Experience 1 - Arrow
EXPERIENCE 1 - ARROW
duration Group	Participant ID	age Group*	Response-side**	p(long) - D1-rightward arrow***	p(long) -D2-rightward arrow	p(long) -D3-rightward arrow	p(long) -D4-rightward arrow	p(long) -D5-rightward arrow	p(long) -D6-rightward arrow	p(long) -D7-rightward arrow	p(long) -D1-leftward arrow	p(long) -D2-leftward arrow	p(long) -D3-leftward arrow	p(long) -D4-leftward arrow	p(long) -D5-leftward arrow	p(long) -D6-leftward arrow	p(long) -D7-leftward arrow	Bisection Point rightward arrow	Bisection Point leftwart arrow	Weber Ratio righward arrow	Weber Ratio leftward arrow
200/800	100	1	1	0.2	0.4	0.5	0.4	0.6	0.5	0.6	0.2	0.5	0.5	0.5	0.6	0.6	0.7	502.8	390.3	1.51	1.02
200/800	101	1	2	0	0.1	0	0.4	0.8	0.8	1	0	0.2	0.2	0.2	0.9	0.8	1	524.7	538	0.13	0.08
200/800	102	1	2	0.2	0.4	0.4	0.4	0.4	0.4	0.6	0.7	0.3	0.5	0.2	0.5	0.4	0.6	911.2		1
200/800	103	1	1	0.2	0.2	0.3	0.5	0.8	0.4	0.5	0.2	0.4	0.2	0.6	0.5	0.8	0.8	578.5	438.3	1.21	0.66
200/800	104	1	1	0	0.1	0	0.2	0.1	0.1	0.3	0.9	1	0.9	0.9	1	0.9	1
200/800	105	1	1	0.5	0.2	0.2	0.8	0.4	0.5	0.3	0.2	0.4	0.2	0.6	0.8	0.2	0.4
200/800	106	1	1	0	0.1	0.1	0.3	0.2	0.6	0.7	0	0.1	0.3	0.5	0.6	0.5	0.8	671.5	531.5	0.31	0.47
200/800	107	1	2	0.4	0.6	0.4	0.4	0.33	0.5	0.7	0.1	0.4	0.4	0.5	0.5	0.6	0.8	740.7	456.6	1	0.8
200/800	108	1	2	0.2	0.1	0.4	0.7	0.4	0.3	0.3	0.4	0.2	0.1	0.2	0.4	0.7	0.7
200/800	109	1	2	0.6	0.5	0.6	0.8	0.8	0.8	0.6	0.1	0.5	0.5	0.6	0.4	0.4	0.5
200/800	110	1	2	0.2	0	0.4	0.3	0.5	0.55	0.4	0.2	0	0.4	0.3	0.5	0.55	0.5	798.9	798	1.37	1.37
200/800	111	1	1	0.5	0.3	0.6	0.7	0.4	0.5	0.5	0.4	0.4	0.6	0.6	0.6	0.6	0.5	407.7	335	1	1.88
200/800	112	1	1	0	0	0.4	0.4	0.9	0.7	1	0	0.2	0.1	0.5	0.5	0.5	0.8	471.4	575.5	0.24	0.44
200/800	113	1	2	0.4	0.6	0.5	0.5	0.8	0.6	0.8	0.2	0.1	0.8	0.3	0.5	0.5	0.4	271.1		0.99
200/800	114	1	1	0.1	0.2	0.3	0.4	0.6	0.8	0.9	0	0	0.2	0.1	0	0.7	0.8	497.5	678.1	0.33	0.06
200/800	115	1	2	0	0.1	0.1	0.2	0.1	0.1	0.1	0	0	0	0	0.1	0	0
200/800	116	1	2	0	0	0	0.2	0.3	0.7	0.9	0	0	0	0.2	0.1	0.5	0.8	636	701.1	0.14	0.11
200/800	117	1	1	0.1	0.3	0.7	0.5	0.6	0.8	0.89	0.2	0.6	0.4	0.4	0.5	0.5	0.6	378.8	543.5	0.49	2.31
200/800	118	1	2	0	0	0	0.4	0.8	0.9	0.5	0	0	0.2	0.2	0.5	0.7	0.7	538.3	605.7	0.23	0.29
200/800	119	1	1	0	0	0.3	0.7	0.7	0.8	1	0	0.1	0.1	0.6	1	0.9	1	458	479.8	0.22	0.1
200/800	120	1	2	0.4	0.4	0.6	0.5	0.4	0.4	0.5	0.3	0.3	0.5	0.3	0.5	0.5	0.5
200/800	200	2	1	0.3	0.4	0.3	0.6	0.3	0.5	0.5	0.4	0.4	0.3	0.4	0.3	0.6	0.4
200/800	201	2	1	0.1	0.1	0.2	0.4	0.9	0.9	0.9	0	0	0.5	0.8	0.8	0.9	1	499.3	409.7	0.16	0.19
200/800	202	2	2	0.1	0.2	0.3	0.3	0.4	0.2	0.33	0.9	0.8	0.5	0.7	0.6	1	0.8
200/800	203	2	2	0.1	0.4	0.5	0.5	0.5	0.7	0.9	0.1	0.4	0.2	0.4	0.6	0.7	0.8	409.6	409.1	0.63	0.61
200/800	204	2	2	0.1	0	0.2	0.7	0.9	0.8	1	0	0.1	0.2	0.4	0.8	0.6	0.7	459.4	530.9	0.15	0.37
200/800	205	2	2	0	0	0	0.4	0.7	0.6	0.4	0	0	0.3	0.3	0.6	0.7	0.8	632.4	548.7	0.46	0.32
200/800	206	2	2	0.4	0.7	0.6	0.4	0.5	0.5	0.6	0.5	0.5	0.2	0.5	0.5	0.7	0.4
200/800	207	2	2	0	0.1	0.2	0.3	0.6	0.9	0.8	0.1	0	0.1	0.3	0.3	0.6	0.9	544.4	628.2	0.22	0.22
200/800	208	2	2	0.2	0.3	0.4	0.7	0.3	0.6	0.4	0.3	0.6	0.4	0.4	0.5	0.4	0.6
200/800	209	2	2	0.4	0.6	0.6	0.6	0.5	0.3	0.5	0.5	0.3	0.3	0.4	0.4	0.8	0.6
200/800	210	2	2	0	0.2	0.4	0.4	0.9	0.8	0.8	0.1	0.1	0.3	0.6	0.9	0.9	1	449.9	452.3	0.34	0.18
200/800	211	2	1	0	0.1	0.1	0.4	0.2	0.5	0.4	0	0.2	0.3	0	0.3	0.3	0.4
200/800	212	2	1	0	0	0.1	0.2	0.2	0.9	1	0	0	0	0.3	0.3	0.9	0.8	635.1	606	0.05	0.17
200/800	213	2	1	0	0.2	0.1	0.2	0.5	0.7	0.7	0.1	0	0	0.4	0.7	0.9	0.9	611	532	0.27	0.15
200/800	214	2	1	0.2	0.3	0.6	0.8	0.7	0.8	0.6	0.2	0.2	0.6	0.6	0.9	0.5	0.7	351.6	339.3	0.57	0.62
200/800	215	2	1	0.9	0.9	0.9	0.9	1	0.9	0.9	0	0	0.1	0.3	0.1	0.1	1
200/800	216	2	1	0.6	0.5	0.6	0.4	0.5	0.5	0.8	0.1	0.2	0.3	0.5	0.6	0.4	0.5
200/800	217	2	1	0.7	0.6	0.8	0.8	0.7	1	1	0.1	0.3	0.2	0.3	0	0.1	0
200/800	218	2	2	0	0.1	0.3	0.6	0.8	1	1	0.1	0.1	0.2	0.8	0.8	0.9	1	455.4	449.7	0.18	0.14
200/800	219	2	2	0	0	0.1	0	0	0.1	0.2	0.2	0	0	0	0.1	0.1	0.1
200/800	300	3	2	0	0.1	0.2	0.4	0.67	0.8	1	0.1	0	0.2	0.3	0.7	0.8	0.9	518.8	537.9	0.21	0.2
200/800	301	3	2	0	0	0.1	0.6	0.5	0.7	0.7	0.1	0	0	0	0.4	0.4	0.7	549	701.8	0.34	0.22
200/800	302	3	1	0	0.1	0	0.4	1	0.8	1	0	0.1	0	0.5	0.5	0.8	0.9	506.7	546.8	0.04	0.22
200/800	303	3	2	0.3	0.6	0.3	0.6	0.5	0.5	0.7	0.5	0.2	0.5	0.6	0.3	0.5	0.4
200/800	304	3	2	0	0	0.1	0.4	0.5	0.7	1	0	0	0.1	0.1	0.6	0.9	0.7	559.4	586.5	0.21	0.15
200/800	305	3	1	0	0.1	0.1	0.3	0.9	0.7	1	0	0	0.5	0.6	1	1	1	529.4	417.9	0.14	0.17
200/800	306	3	2	0	0	0.5	0.8	0.9	0.9	1	0	0.1	0.4	0.8	0.9	1	1	406.5	417	0.17	0.16
200/800	307	3	1	0	0.1	0.1	0.8	0.8	1	1	0	0	0.3	0.5	0.6	0.7	1	458.1	501.6	0.1	0.27
200/800	308	3	2	0	0	0.3	0.4	0.6	0.8	0.8	0	0	0	0.4	0.6	0.9	0.7	520.8	551.5	0.3	0.21
200/800	309	3	2	0	0.1	0.2	0.8	0.4	0.7	0.9	0	0	0	0.3	0.3	0.7	0.7	491.6	638.5	0.35	0.25
200/800	310	3	2	0	0	0.1	0.2	0.5	1	0.6	0	0	0.1	0.3	0.6	0.6	0.9	584.7	576.2	0.19	0.23
200/800	311	3	1	0.2	0.3	0.2	0.4	0.7	0.6	0.9	0.4	0.2	0.3	0.5	0.4	0.5	0.7	500	680	0.44	0.47
200/800	312	3	2	0.1	0.1	0.3	0.7	0.7	0.9	0.9	0	0	0.3	0.6	0.7	1	1	450.1	465	0.24	0.19
200/800	313	3	2	0	0.2	0.2	0.7	0.8	1	0.9	0	0.1	0.1	0.8	0.7	0.8	0.8	457.3	474.1	0.17	0.23
200/800	314	3	2	0	0.1	0.1	0	0.6	0.7	0.9	0	0	0	0.4	0.7	0.7	0.5	603.3	584.1	0.13	0.34
200/800	315	3	2	0.4	0.4	0.6	0.5	0.6	0.8	0.9	0.2	0.2	0.4	0.5	0.6	0.8	0.9	305	451	0.78	0.41
200/800	316	3	1	0	0.1	0	0.4	0.7	0.8	0.9	0	0	0.4	0.2	0.6	0.7	1	537.4	542	0.17	0.26
200/800	317	3	2	0.1	0.1	0.44	0.3	0.44	0.5	0.9	0	0.1	0.4	0.4	0.7	0.44	0.77	560.4	530	0.54	0.54
200/800	318	3	1	0	0.1	0.1	0.3	0.6	0.8	0.9	0	0.1	0	0.5	0.5	0.8	0.9	558.9	547	0.18	0.21
200/800	319	3	1	0	0.1	0.2	0.44	0.7	0.6	1	0	0	0.1	0.4	0.6	0.7	0.9	518.3	551	0.26	0.23
400/1600	400	1	2	0	0.2	0.3	0.7	0.8	0.8	0.9	0	0.1	0.4	0.7	0.7	0.8	1	917	963.77	0.35	0.32
400/1600	401	1	2	0.1	0.4	0.9	0.7	0.9	0.9	1	0	0.2	0.7	0.8	0.9	1	0.9	620.6	720.3	0.21	0.2
400/1600	403	1	2	0	0.2	0.5	0.5	0.9	1	1	0	0.1	0.2	0.7	0.6	1	1	821.8	938.7	0.24	0.19
400/1600	404	1	2	0	0.1	0.5	0.7	0.9	1	0.9	0.1	0.3	0.5	0.4	0.9	0.9	1	812.8	801	0.2	0.33
400/1600	405	1	2	0.1	0.3	0.2	0.5	0.5	0.5	0.9	0.1	0.1	0.5	0.3	0.5	0.6	0.8	1052	1068	0.58	0.58
400/1600	406	1	2	0	0.3	0.3	0.4	0.3	0.7	0.7	0	0.1	0.2	0.7	0.5	0.9	0.8	1155	971.8	0.74	0.29
400/1600	407	1	1	0.1	0.4	0.4	0.7	0.9	1	0.9	0.4	0.1	0.5	0.7	0.8	0.8	0.9	732.5	812.3	0.31	0.31
400/1600	408	1	1	0.2	0.5	0.6	0.7	0.9	0.8	0.6	0.2	0.4	0.6	0.6	0.6	0.9	0.9	622.1	685.6	0.56	0.51
400/1600	409	1	1	0	0.7	0.7	0.6	0.8	0.9	0.9	0	0	0.6	0.6	0.9	0.8	0.8	601.6	833.3	0.38	0.27
400/1600	410	1	1	0	0.1	0.4	0.8	0.8	0.9	1	0	0.1	0.6	0.9	0.8	0.8	1	836.3	765.1	0.19	0.2
400/1600	411	1	2	0.1	0.4	0.5	0.5	0.5	0.8	0.5	0.1	0.4	0.5	0.7	0.7	0.6	0.6	903	787.9	0.95	0.74
400/1600	412	1	2	0.1	0.4	0.4	0.8	0.7	0.8	0.9	0.4	0.4	0.7	0.7	0.7	0.5	0.9	736.3	559.1	0.42	0.8
400/1600	413	1	1	0.1	0.5	0.6	1	1	0.9	1	0	0.2	0.6	0.7	1	1	1	614.7	751.4	0.24	0.2
400/1600	414	1	1	0.3	0.6	0.8	0.8	0.8	0.9	1	0.3	0.5	0.7	0.9	1	0.9	0.9	510.2	537.9	0.37	0.34
400/1600	415	1	2	0	0.1	0	0.4	0.5	0.7	0.9	0	0	0	0.2	0.8	0.6	1	1143	1124	0.22	0.15
400/1600	416	1	2	0.4	0.4	0.3	0.5	0.4	0.6	0.7	0.2	0.4	0.5	0.6	0.7	0.5	0.7	1024	787.7	2.49	0.91
400/1600	417	1	1	0	0.1	0.2	0.2	0.5	0.6	0.7	0	0	0.1	0	0.2	0.3	0.6	1242	1529	0.36	0.19
400/1600	418	1	2	0.1	0	0.3	0.2	0.4	0.7	0.8	0.1	0.3	0.3	0.3	0.7	0.8	0.8	1206	973.5	0.29	0.43
400/1600	419	1	1	0.1	0	0.1	0.1	0.5	0.5	1	0	0	0.5	0.5	0.4	0.7	0.7	1253	1051	0.16	0.52
400/1600	500	2	1	0.2	0.4	0.4	0.7	0.6	0.6	1	0.5	0.7	0.7	0.6	0.7	1	1	749.7	416.9	0.59	0.54
400/1600	501	2	1	0	0.2	0.1	0.4	0.2	0.4	0.9	0.1	0	0.1	0	0.4	0.7	0.4	1320	1431	0.34	0.34
400/1600	502	2	1	0.2	0.5	0.4	0.5	0.7	0.7	0.9	0.3	0.3	0.3	0.5	0.7	0.9	0.8	730.9	834.2	0.66	0.51
400/1600	503	2	1	0	0.3	0.3	0.6	0.9	0.9	1	0.2	0.1	0.5	0.7	0.9	0.8	0.8	860.1	816.6	0.24	0.28
400/1600	504	2	1	0.1	0.5	0.6	1	0.9	1	1	0	0.7	0.8	1	1	1	1	616	549.2	0.25	0.16
400/1600	505	2	1	0	0.1	0.5	0.7	0.7	0.9	0.9	0.1	0.1	0.4	0.7	0.9	0.9	0.9	834.1	847.2	0.27	0.21
400/1600	506	2	2	0	0	0.1	0	0.9	0.5	0.7	0.1	0	0	0.4	0.4	0.6	0.9	1202	1200	0.24	0.24
400/1600	507	2	2	0.2	0.2	0.7	0.8	0.7	1	1	0.1	0.2	0.8	0.8	0.9	1	1	720.1	696.6	0.25	0.17
400/1600	508	2	2	0	0	0	0.6	0.9	1	1	0.1	0	0.2	0.7	0.7	0.8	0.9	976.5	949.1	0.08	0.22
400/1600	509	3	2	0.4	0.4	0.4	0.9	0.9	0.7	0.8	0.1	0.6	0.4	0.7	0.5	0.7	0.9	580	716.4	0.59	0.64
400/1600	510	3	2	0.3	0.2	0.9	0.8	0.6	0.9	1	0.5	0.5	0.8	0.9	0.8	1	1	636.4	445.9	0.37	0.4
400/1600	511	2	2	0.2	0	0.2	0.6	0.9	0.6	0.9	0	0	0	0.4	0.7	0.9	0.9	962	1065	0.23	0.15
400/1600	512	2	2	0	0.2	0.4	0.5	0.8	0.7	0.7	0	0	0.4	0.5	0.6	0.6	0.9	912.9	999.7	0.44	0.37
400/1600	513	2	1	0	0	0.2	0.3	1	0.9	1	0	0	0.3	0.2	0.8	0.7	0.8	912.9	1078	0.26	0.27
400/1600	514	2	2	0	0	0.4	0.5	0.7	0.9	0.9	0	0.3	0	0.1	0.5	0.8	1	934.2	1202	0.26	0.11
400/1600	515	2	2	0.1	0.1	0.4	0.4	0.8	0.8	0.7	0	0.1	0.3	0.4	0.7	0.9	0.8	950.5	991.9	0.37	0.27
400/1600	516	2	2	0.2	0.4	0.7	0.8	0.7	0.8	0.6	0.2	0.5	0.6	0.6	0.8	0.8	0.9	639.6	632.5	0.58	0.49
400/1600	517	2	2	0.2	0.4	0.7	0.7	0.9	1	0.9	0.1	0.4	0.7	0.7	1	1	0.9	628.1	651.9	0.33	0.27
400/1600	518	2	1	0	0.2	0.4	0.5	0.8	0.8	0.8	0	0.2	0.2	0.9	0.8	0.7	0.9	888.7	870.8	0.35	0.25
400/1600	519	2	1	0.1	0.3	0.6	1	1	1	1	0.1	0.3	0.6	0.7	1	1	0.9	683.6	714.6	0.18	0.25
400/1600	520	2	2	0	0.2	0.7	0.6	0.8	1	1	0.2	0.6	0.7	0.9	0.9	0.9	0.9	748.4	547.4	0.26	0.33
400/1600	521	2	1	0	0	0.5	0.5	1	0.9	1	0	0	0.2	0.7	0.8	0.9	1	858.5	924.8	0.2	0.16
400/1600	522	2	1	0	0.1	0.2	0.2	0.8	0.9	1	0.1	0.1	0	0.2	0.8	1	1	1092	1090	0.09	0.08
400/1600	523	2	2
400/1600	524	2	1	0	0.2	0.3	0.4	0.6	0.8	0.9	0	0.1	0.3	0.4	0.7	0.6	0.8	997.8	1040	0.33	0.39
400/1600	525	2	2	0	0	0.1	0	0.2	0.4	0.7	0	0	0	0	0	0.4	0.9	1447	1428	0.16	0.06
400/1600	600	3	1	0.2	0.2	0.3	0.7	0.7	0.7	0.8	0.2	0.1	0.4	0.6	0.6	0.8	1	883	904.8	0.42	0.3
400/1600	601	3	2	0	0.4	0.4	0.5	0.9	0.8	1	0	0	0.4	0.6	0.6	0.9	1	789	917.4	0.35	0.25
400/1600	602	3	1	0	0	0	0.3	0.9	1	1	0	0	0	0.7	0.9	1	1	1048	954.1	0.07	0.07
400/1600	603	3	1	0	0	0	0.1	0.1	0.6	0.5	0	0	0	0.1	0	0.4	0.6	1481	1505	0.23	0.14
400/1600	604	3	2	0	0.1	0.1	0.8	0.9	1	1	0	0	0.2	0.7	0.9	0.9	1	912.8	915.6	0.08	0.13
400/1600	605	3	1	0.1	0.1	0.4	0.4	0.5	0.8	0.9	0.1	0.1	0.5	0.5	0.4	0.9	0.7	999.5	960.5	0.36	0.49
400/1600	606	3	1	0	0	0.7	0.9	0.9	1	1	0	0.2	0.2	0.7	1	1	1	750.4	906.3	0.1	0.11
400/1600	607	3	2	0	0.2	0.5	0.7	1	1	1	0	0.1	0.4	0.7	0.8	0.9	0.9	783.8	855.9	0.2	0.23
400/1600	608	3	2	0	0	0	0.2	0.7	0.7	0.9	0	0	0	0.3	0.6	0.8	0.9	1144	1129	0.16	0.17
400/1600	609	3	2	0.1	0.1	0.6	0.8	0.9	0.9	0.9	0.1	0.3	0.4	0.8	0.7	0.9	0.9	769.9	777.8	0.2	0.33
400/1600	610	3	2	0.2	0.2	0.4	0.9	1	1	1	0.1	0.3	0.4	0.6	0.9	0.9	0.9	819.5	800	0.12	0.31
400/1600	611	3	1	0.1	0	0.4	0.9	0.9	1	1	0	0	0.4	0.7	1	1	1	827.9	850.9	0.11	0.14
400/1600	612	3	1	0	0	0.5	0.9	0.9	1	1	0	0	0.1	0.5	0.8	0.8	1	801.6	1007	0.12	0.16
400/1600	613	3	2	0	0.1	0.7	0.9	0.9	0.9	0.9	0.1	0	0.9	0.9	1	1	1	734.6	721.7	0.16	0.06
400/1600	614	3	2	0	0.4	0.6	0.8	0.9	0.9	1	0	0	0.5	0.6	0.9	0.9	1	681.4	847.5	0.27	0.2
400/1600	615	3	1	0	0.1	0.8	0.9	1	1	1	0	0.3	0.7	1	1	1	1	710	675.8	0.11	0.16
400/1600	616	3	2	0.1	0.3	0.8	1	1	1	1	0.1	0.6	0.8	1	1	1	1	658.9	560.5	0.14	0.2
400/1600	617	3	1	0	0.5	0.9	1	1	1	1	0	0.4	1	1	1	1	1	600.6	602.3	0.13	0.01
200/800	900	4	1	0	0	0.1	0.9	1	1	1	0	0	0	0.7	0.9	1	1	444.4	477.1	0.06	0.07
200/800	901	4	2	0	0.1	0.2	0.3	0.6	0.7	0.8	0	0	0.1	0.5	0.5	0.6	0.9	559.3	558	0.29	0.28
200/800	902	4	1	0.2	0	0.7	0.8	1	1	1	0	0.2	0.2	0.5	0.8	0.7	0.7	376.5	495	0.12	0.37
200/800	903	4	2	0.1	0.2	0.3	0.1	0.8	0.9	1	0	0	0	0.1	0.5	0.7	0.8	556.9	617.6	0.07	0.17
200/800	904	4	2	0	0	0.2	0.6	0.9	0.9	1	0	0	0	0.5	0.8	1	1	470.2	505.2	0.15	0.11
200/800	905	4	2	0	0	0.1	0.3	0.7	0.8	1	0	0	0	0.2	0.4	0.9	1	545.5	604.8	0.15	0.1
200/800	906	4	1	0	0	0.3	0.8	0.9	1	1	0	0.1	0.5	0.5	0.8	0.8	1	433.9	435	0.15	0.28
200/800	907	4	1	0.1	0.3	0.4	0.5	1	0.9	0.9	0	0.1	0.3	0.5	0.5	0.7	0.8	406.7	519.9	0.29	0.4
200/800	908	4	1	0	0.1	0.3	0.7	0.9	1	1	0	0.2	0.4	0.9	0.9	1	1	441.2	403.3	0.15	0.16
200/800	909	4	2	0	0.1	0.1	0.3	0.7	0.7	0.9	0	0.1	0	0	0.3	0.8	0.7	552.5	647	0.2	0.13
200/800	910	4	2	0	0	0	0.3	0.6	1	0.9	0	0	0.1	0.5	0.6	0.7	0.7	553.9	559	0.13	0.13
200/800	911	4	2	0.1	0	0.7	1	0.8	1	1	0	0.2	0.6	0.9	1	1	1	377.8	367	0.08	0.16
200/800	912	4	2	0.1	0	0.2	0.6	0.7	1	0.9	0	0	0.1	0.5	0.8	1	0.9	480.3	500	0.18	0.14
200/800	913	4	1	0	0	0.5	0.5	0.7	1	0.9	0	0	0.1	0.5	0.4	0.7	0.8	445.7	571	0.25	0.3
200/800	914	4	2	0	0.1	0.3	0.8	1	0.9	1	0	0	0.3	0.8	0.7	0.9	1	431.4	443.2	0.12	0.19
200/800	915	4	1	0	0	0.4	1	1	1	1	0	0.1	0.2	0.8	1	1	1	401.2	443.4	0.01	0.1
200/800	916	4	2	0	0.1	0.7	0.6	0.7	1	1	0	0	0.8	1	1	1	1	391.4	397	0.25	0.01
200/800	917	4	2	0	0.4	0.6	1	1	1	1	0	0	0.2	0.7	1	1	1	331	454.2	0.2	0.11
200/800	918	4	2	0	0.3	0.9	1	1	1	1	0.2	0.4	0.8	1	1	1	1	322	331	0.11	0.17
200/800	919	4	1	0	0	0.3	0.7	1	1	1	0	0	0.2	0.7	0.9	1	1	440.4	456.9	0.13	0.12
400/1600	800	4	2	0	0	0.1	0.5	1	1	1	0	0	0	0.7	0.9	0.9	0.9	999.3	952.2	0.06	0.08
400/1600	801	4	1	0	0	0.9	1	1	1	1	0	0.4	0.7	1	1	1	1	785.2	646.1	0.01	0.18
400/1600	802	4	2	0	0	0.6	0.9	1	1	1	0	0	0.8	0.9	1	0.9	1	775.5	733.7	0.1	0.08
400/1600	803	4	2	0	0.1	0.4	0.6	0.9	1	1	0	0	0.3	0.9	0.9	0.9	1	865.2	852.1	0.19	0.1
400/1600	804	4	1	0.1	0.5	0.7	0.9	1	1	1	0	0.4	0.8	0.9	1	0.9	1	605.6	637.2	0.23	0.19
400/1600	805	4	2	0.1	0.2	0.3	0.8	0.9	1	1	0	0.1	0.5	0.9	0.9	0.7	0.6	860.2	802.7	0.14	0.32
400/1600	806	4	1	0	0	0	0.1	0.6	0.9	0.9	0	0	0.1	0.2	0.4	0.6	0.6	1185	1335	0.1	0.34
400/1600	807	4	1	0	0	0.1	0.6	0.9	1	1	0	0	0.1	0.4	0.8	0.8	1	962.4	1039	0.11	0.15
400/1600	808	4	2	0	0	0.5	0.8	1	1	1	0	0.1	0.7	0.9	1	1	1	808	733.1	0.13	0.13
400/1600	809	4	2	0	0	0.3	0.8	0.9	0.9	1	0	0	0.2	0.8	1	0.9	1	869.9	888.3	0.13	0.1
400/1600	810	4	1	0	0.1	0.6	0.9	0.8	1	1	0	0.1	0.2	0.5	1	1	1	761.2	965	0.17	0.12
400/1600	811	4	1	0	0.1	0.4	0.6	1	1	1	0	0.1	0.5	0.7	1	1	1	859.8	807.5	0.17	0.17
400/1600	812	4	1	0	0	0.5	0.9	0.9	1	1	0	0	0.2	0.7	0.6	1	1	801.6	944	0.12	0.18
400/1600	813	4	2	0	0	0.4	0.7	1	0.8	1	0	0	0.2	0.6	0.8	0.8	1	855.1	956.1	0.17	0.18
400/1600	814	4	1	0	0	0.4	0.5	1	1	1	0	0	0.1	0.7	0.8	1	1	890.4	941.8	0.17	0.12
400/1600	815	4	1	0	0	0.4	0.8	0.9	1	1	0	0	0.4	0.8	0.6	1	1	840.4	862.3	0.17	0.2
400/1600	816	4	2	0	0.1	0.4	0.4	0.9	1	0.9	0	0	0.1	0.2	0.8	0.9	0.8	913.7	1096	0.22	0.11
400/1600	817	4	1	0.1	0.2	0.6	0.5	0.9	1	0.9	0	0.2	0.5	0.6	0.7	1	1	783.2	819.3	0.28	0.27
400/1600	819	4	1	0	0.3	0.9	0.8	1	1	1	0	0.4	0.4	1	0.9	0.9	1	653.5	709.2	0.14	0.25
400/1600	818	4	2	0.1	0.2	0.4	0.7	1	0.9	0.9	0	0	0.2	0.8	0.8	1	0.9	818.1	899.4	0.22	0.13
* Age Group: 1 = 5 years, 2 = 8 years, 3 = 10 years, 4 = adults .
**Response-side: 1 = D"long"; 2 = K"long"
***p(long) - D1-rightward arrow = proportion of long responses for the first stimulus duration (200-ms or 400-ms) with the rightward arrow.

## Sheet: Experience 2.1 - Digit
EXPERIENCE 2.1 - DIGIT
Participant ID	Age group*	Response-side**	p(long)-Digit1-200ms	p(long)-Digit1-300ms	p(long)-Digit1-400ms	p(long)-Digit1-500-ms	p(long)-Digit1-600ms	p(long)-Digit1-700ms	p(long)-Digit1-800ms	p(long)-Digit9-200ms	p(long)-Digit9-300ms	p(long)-Digit9-400ms	p(long)-Digit9-500ms	p(long)-Digit9-600ms	p(long)-Digit9-700ms	p(long)-Digit9-800ms	Bisection Point-Digit1	BisectionPoint-Digit9	Weber Ratio-Digit1	Weber Ratio-Digit9
S300	3	2	0	0	0.2	0.7	0.9	0.8	1	0	0.1	0.1	0.6	0.9	0.9	0.9	459.4	481.1	0.15	0.13
S301	3	2	0	0	0.2	0.6	0.8	1	1	0	0	0.5	0.8	0.9	1	1	473.4	405.6	0.15	0.15
S302	3	2	0	0.1	0.2	0.6	0.7	0.9	1	0	0.1	0.2	0.5	1	0.8	0.8	479.5	478.7	0.19	0.19
S303	3	1	0	0	0.2	0.8	0.9	1	1	0	0.2	0.4	0.8	1	1	1	445.8	408.7	0.1	0.16
S304	3	2	0.1	0.3	0.7	0.8	0.8	0.9	1	0.1	0.5	0.8	1	1	1	1	344.4	298.3	0.27	0.18
S305	3	2	0	0	0.2	0.3	0.5	0.4	0.8	0	0.1	0.1	0.4	0.5	0.6	0.8	628.3	582.4	0.4	0.32
S306	3	2	0	0	0.1	0.2	0.8	0.8	0.9	0.1	0.1	0.2	0.6	0.8	1	0.9	550.7	472.3	0.12	0.17
S307	3	2	0.1	0.1	0.4	0.1	0.5	0.4	0.5	0.5	0.6	0.4	0.5	0.5	0.5	0.5
S308	3	1	0	0.2	0.2	0.5	0.6	0.7	0.8	0	0.1	0.1	0.3	0.7	0.9	0.7	513.8	545.9	0.38	0.2
S309	3	2	0	0.1	0.2	0.5	0.9	1	0.9	0	0.2	0.2	0.6	0.7	0.9	1	482.4	475.5	0.15	0.21
S310	3	2	0	0.1	0.3	0.7	1	1	1	0	0	0.1	0.8	1	0.9	1	439	455.8	0.13	0.08
S311	3	1	0	0.1	0.1	0.4	0.7	1	0.8	0	0	0.1	0.6	0.9	0.9	1	523.3	481.4	0.16	0.12
S312	3	1	0	0.1	0.1	0.4	0.5	0.8	1	0	0.1	0.1	0.4	0.4	0.9	0.9	551.3	561.3	0.19	0.2
S313	3	1	0.2	0	0.4	0.6	0.4	0.6	0.6	0.3	0.2	0.4	0.8	0.8	1	0.9	565.1	402.2	0.74	0.24
S314	3	1	0	0	0	0.2	0.5	0.9	1	0	0.1	0	0	0.7	0.9	1	585.6	577.8	0.11	0.06
S315	3	2	0	0.1	0.1	0.3	0.1	0.5	0.8	0.1	0	0	0.2	0.3	0.6	0.6	698.4	686.2	0.13	0.28
S316	3	2	0	0.1	0	0.2	0.2	0.1	0.4	0.1	0.2	0	0	0.2	0.8	0.7	1492	657.7	1.26	0.11
S317	3	1	0	0	0	0.8	0.6	0.9	1	0.2	0	0.2	0.7	0.9	1	1	481.1	456.8	0.15	0.12
S318	3	2	0	0	0.3	0.3	0.4	0.9	0.7	0.1	0	0.2	0	0.5	0.5	0.8	565.6	650.9	0.33	0.2
S319	3	1	0	0.1	0.1	0.3	0.5	0.6	0.9	0	0.2	0.2	0.8	0.8	0.9	0.9	590.9	446.8	0.24	0.18
S200	2	1	0	0	0.1	0.4	0.7	0.8	0.8	0.2	0.1	0.4	0.7	0.9	1	1	534.3	446.8	0.21	0.18
S201	2	1	0.1	0.1	0.1	0.4	0.3	0.5	0.4	0.1	0	0.4	0.2	0.9	0.7	0.8	934.8	509.3	1.19	0.3
S202	2	1	0	0.1	0	0.3	0.7	0.7	1	0	0	0	0.1	0.4	0.9	0.9	555	612.5	0.16	0.09
S203	2	1	0.1	0.1	0.3	0.6	0.7	0.7	0.8	0	0.1	0.2	0.6	0.6	0.7	0.9	475.9	500	0.35	0.3
S204	2	1	0.1	0.2	0.1	0.3	0.3	0.8	0.9	0	0.3	0.3	0.8	0.6	0.8	1	606.7	418.7	0.18	0.33
S205	2	1	0	0	0.2	0.1	0.7	0.8	0.9	0	0	0.1	0.3	0.8	0.8	0.9	572.6	536.4	0.12	0.15
S206	2	2	0.2	0.4	0.4	0.3	0.6	0.9	0.8	0.1	0.3	0.3	0.3	0.6	0.9	0.9	420.9	497.7	0.66	0.33
S207	2	2	0	0	0.1	0.2	0.6	0.6	0.7	0	0	0	0.2	0.6	0.6	1	610.8	590.4	0.28	0.17
S208	2	2	0.2	0	0	0.1	0.3	0.5	0.5	0	0	0.2	0.2	0	0.3	0.6	749	765.7	0.32	0.12
S209	2	2	0	0	0.1	0.6	0.6	0.8	0.9	0	0	0.1	0.6	0.7	0.7	0.6	510.7	528.9	0.22	0.34
S210	2	2	0	0.3	0.2	0.5	0.8	0.9	0.8	0.1	0.1	0.3	0.5	0.8	0.6	0.7	471.4	495.8	0.28	0.42
S211	2	2	0	0	0.3	0.3	0.9	0.6	0.9	0.2	0	0.6	0.8	0.7	1	0.9	512.1	398.7	0.26	0.21
S212	2	1	0	0.1	0.2	0.4	0.4	0.5	0.6	0.3	0.2	0.2	0.5	0.7	0.7	0.8	672.2	495.4	0.66	0.38
S213	2	1	0.1	0.3	0.6	0.5	0.8	0.8	0.7	0.2	0.5	0.4	0.6	0.7	0.67	0.7	387.3	369.2	0.51	0.8
S214	2	2	0	0	0	0.5	0.4	0.5	0.8	0	0	0.1	0.5	0.9	0.8	0.8	611.9	499	0.33	0.17
S215	2	2	0.1	0	0.2	0.2	0.4	0.6	0.8	0.2	0.1	0.2	0.5	0.7	0.5	0.8	627.6	529.3	0.27	0.41
S216	2	2	0.2	0.3	0.3	0.5	0.8	0.5	0.6	0	0.2	0.2	0.5	0.1	0.6	0.5	485.2	843.5	0.96	1.25
S217	2	2	0	0	0	0.1	0.4	0.3	0.6	0	0	0	0.1	0.3	0.4	0.7	755.4	711.2	0.33	0.22
S218	2	1	0.2	0.2	0.3	0.6	1	0.9	1	0.2	0.1	0.8	0.9	1	1	1	444.4	354.9	0.17	0.11
S219	2	1	0	0.2	0.2	0.4	0.6	0.4	0.6	0.2	0.2	0.3	0.5	0.5	0.7	0.7	648.7	510.9	0.81	0.59
S100	1	1	0.3	0.2	0.4	0.6	0.6	0.4	0.7	0.3	0.3	0.4	0.5	0.5	0.8	0.6	500.6	444.6	1.28	1.09
S101	1	1	0.5	0.6	0.5	0.4	0.4	0.4	0.2	0.5	0.4	0.4	0.5	0.5	0.6	0.8
S102	1	1	0.4	0.6	0.5	0.7	0.4	0.7	0.5	0.2	0.5	0.4	0.5	0.5	0.4	0.6
S103	1	1	0.3	0.6	0.6	0.7	0.7	0.4	0.5	0.6	0.3	0.5	0.4	0.5	0.6	0.8
S104	1	1	0.5	0.1	0.2	0.4	0.4	0.5	0.4	0.3	0.5	0.5	0.6	0.4	0.7	0.7
S105	1	1	0.7	0.5	0.5	0.4	0.6	0.5	0.6	0.5	0.5	0.5	0.5	0.3	0.5	0.2
S106	1	1	0.5	0.5	0.5	0.4	0.6	0.5	0.6	0.5	0.5	0.5	0.5	0.3	0.5	0.3
S107	1	1	0	0.2	0	0.4	0.2	0.2	0.3	0	0.1	0.1	0.1	0.1	0.2	0.4
S108	1	2	0.2	0.2	0	0.2	0.3	0.2	0.2	0	0.1	0.3	0.3	0.4	0.1	0.2
S109	1	2	0.5	0.7	0.5	0.6	0.9	0.5	1	1	0.3	0.8	0.5	0.4	1	0.4
S110	1	2	0.5	0.5	0.5	0.4	0.6	0.5	0.6	0.5	0.5	0.5	0.5	0.3	0.5	0.2
S111	1	2	0	0	0.1	0.1	0.4	0.3	0.9	0	0	0.1	0.2	0.4	0.5	0.8
S112	1	2	0.6	0.6	0.6	0.6	0.6	0.4	0.5	0.6	0.5	0.6	0.7	0.7	0.7	0.6
S113	1	2	0	0	0.1	0	0.3	0.3	0.4	0	0	0	0.3	0.3	0.5	0.6	917	706.1	0.49	0.37
S114	1	2	0.4	0.3	0.4	0.2	0.4	0.3	0.4	0.4	0.3	0.2	0.5	0.1	0.4	0.3
S115	1	2	0.4	0.8	0.7	1	0.8	1	0.9	0.5	0.4	0.9	0.7	0.8	1	1	218.9	232.9	0.34	0.44
S116	1	2	0.5	0.7	0.4	0.6	0.4	0.6	0.5	0.6	0.6	0.5	0.4	0.6	0.5	0.2
S117	1	2	0.5	0.6	0.6	0.3	0.4	0.6	0.5	0.7	0.4	0.9	0.6	0.4	0.4	0.3
S118	1	1	0.4	0.4	0.3	0.6	0.4	0.5	0.4	0.5	0.6	0.6	0.1	0.9	0.4	0.6
S119	1	2	0.8	0.7	0.9	0.8	0.8	0.8	0.9	0.1	0.1	0.1	0.4	0.1	0.1	0.1
S401	4	1	0	0	0.1	0.2	0.5	0.9	0.8	0	0	0.1	0.4	0.7	0.8	1	585.5	528.7	0.16	0.17
S402	4	1	0	0	0.2	0.6	0.9	1	1	0	0.1	0.4	0.8	1	1	1	469.2	416	0.13	0.13
S403	4	1	0	0	0.1	0.2	0.7	0.6	1	0	0	0	0.5	0.9	0.8	1	572.3	502.7	0.17	0.11
S404	4	1	0	0	0.3	0.6	1	0.9	1	0	0	0.4	0.5	0.7	1	1	451.7	461.2	0.15	0.22
S405	4	1	0	0.1	0.2	0.3	0.2	0.5	0.7	0	0.2	0.1	0.7	0.4	0.9	0.9	700.6	502.9	0.48	0.27
S406	4	1	0	0	0.2	0.6	1	1	1	0	0	0.3	0.9	0.9	0.9	1	466.6	426.1	0.12	0.1
S407	4	1	0	0	0.2	0.4	0.5	0.5	1	0	0	0.3	0.4	0.6	1	1	566.9	505	0.29	0.2
S408	4	1	0	0	0.1	0.3	0.4	0.7	0.9	0.1	0	0.1	0.3	0.8	0.8	0.9	598.1	536.4	0.21	0.15
S410	4	1	0	0	0.1	0.5	0.5	0.8	0.9	0	0	0.2	0.2	0.6	0.9	1	538.5	567.2	0.23	0.12
S411	4	1	0.1	0.1	0.4	0.7	0.8	0.9	1	0.1	0.2	0.7	0.7	0.8	1	1	426.9	365.8	0.22	0.24
S412	4	2	0.1	0.1	0.1	0.4	0.5	0.8	0.9	0.1	0.3	0.7	0.8	0.9	0.8	1	554.3	343.2	0.22	0.27
S413	4	2	0	0	0.1	0.3	0.8	0.9	1	0	0	0.5	0.6	0.7	0.7	1	533.4	444.6	0.11	0.29
S414	4	2	0	0	0.1	0.7	1	0.9	1	0.1	0	0.3	0.8	0.9	1	1	467	433.9	0.09	0.12
S415	4	2	0	0	0.1	0.7	0.9	0.8	1	0	0	0	0.6	0.8	0.9	1	469.4	492.9	0.12	0.12
S416	4	2	0	0.1	0.2	0.2	0.8	0.8	0.7	0.3	0.2	0.6	0.9	1	0.9	1	546.6	364.8	0.24	0.18
S417	4	2	0	0	0.4	0.8	0.7	1	1	0	0.1	0.1	0.8	0.9	0.9	1	426.4	456.5	0.18	0.09
S419	4	2	0	0	0	0.1	0	0.6	0.9	0.1	0	0.2	0.4	0.4	0.7	0.9	688.7	568	0.06	0.28
S420	4	2	0	0.1	0.4	0.8	0.8	1	1	0.1	0.1	0.7	0.7	1	1	1	417.7	373.4	0.18	0.17
S421	4	2	0	0	0.2	0.5	0.7	0.8	1	0	0	0.3	0.6	0.6	1	0.9	501	473.1	0.2	0.23
S422	4	2	0	0	0.2	0.1	0.5	0.6	0.6	0	0.2	0.2	0.4	0.5	0.7	1	656.5	539.7	0.35	0.27
*Age: 1 = 5 years, 2 = 8 years, 3 = 10 years, 4 = adults
**Response: 1 = D"long" 2 = K"long"

## Sheet: Experience 2.2  Digit
EXPERIENCE 2.2- DiGIT with 5-year-olds
Participant ID	Age months	Reponse-side*	p(long)-Digit1-200ms	p(long)-Digit1-300ms	p(long)-Digit1-400ms	p(long)-Digit1-500ms	p(long)-Digit1-600ms	p(long)-Digit1-700ms	p(long)-Digit1-800ms	p(long)-Digit5-200ms	p(long)-Digit5-300ms	p(long)-Digit5-400ms	p(long)-Digit5-500ms	p(long)-Digit5-600ms	p(long)-Digit5-700ms	p(long)-Digit5-800ms	p(long)-Digit9-200ms	p(long)-Digit9-300ms	p(long)-Digit9-400ms	p(long)-Digit9-500ms	p(long)-Digit9-600ms	p(long)-Digit9-700ms	p(long)-Digit9-800ms	Bisection Point Digit 1	Bisection Point Digit 5	Bisection Point Digit 9	Weber Ratio Digit 1	Weber Ratio Digit 5	Weber Ratio Digit 9
S1	67	1	0.125	0.125	0.125	0	0.25	0.5	0.375	0.375	0.25	0.25	0.375	0.375	0.375	0.625	0	0	0	0	0	0.125	0	853.9	740.41		0.47
S2	56	1	0.125	0.5	0.25	0.5	0.875	0.75	1	0	0.375	0.375	0.625	0.5	0.875	0.75	0.125	0.125	0.25	0.375	0.625	1	0.75	387.9	426.4	512.3	0.45	0.52	0.25
S3	68	1	0.375	0	0.75	0.25	0.75	0.5	0.875	0.25	0.25	0.25	0.375	0.5	0.75	0.875	0.125	0.375	0.75	0.75	0.5	1	0.75	439.1	519.5	333.7	0.76	0.41	0.46
S4	64	1	0	0	0	0.125	0.625	0.5	0.375	0	0.375	0.5	0.5	0.5	0.625	0.5	0	0	0.125	0.125	0.25	0.375	0.875	742.2	516	697.1	0.49	1.04	0.14
S5	60	1	0	0	0.125	0.5	0.5	0.75	0.75	0	0	0.25	0.5	0.5	0.75	0.75	0	0	0.25	0.375	0.125	0.375	0.625	550.8	534.3	831.7	0.3	0.35	0.79
S6	55	1	0.25	0.25	0.625	0.875	0.75	0.875	1	0	0	0.625	0.75	0.875	1	1	0	0	0.625	0.75	0.875	1	1	350	391.6	391.6	0.3	0.17	0.17
S7	64	1	0	0	0.25	0.5	0.375	0.625	0.875	0	0	0.125	0.125	0.5	0.875	1	0	0	0.25	0.25	0.625	0.5	0.875	557.6	594.6	578.8	0.36	0.1	0.32
S8	60	2	0	0.125	0.25	0.5	0.625	0.75	1	0	0.125	0.375	0.75	0.5	0.875	1	0.125	0.625	0.5	1	0.75	1	1	497	441.1	292.6	0.26	0.29	0.31
S9	61	2	0	0	0.125	0.25	0.625	0.75	1	0	0	0.125	0.25	0.625	0.5	0.875	0	0	0.25	0.125	0.5	0.5	0.875	563.9	591.9	625.2	0.16	0.26	0.25
S10	69	2	0	0.375	0.625	0.75	1	0.875	0.875	0	0.125	0.125	0.5	0.625	0.625	0.875	0.125	0.25	0.25	0.25	0.75	0.75	0.75	343.3	531.7	521.5	0.28	0.3	0.37
S11	60	2	0	0.125	0.25	0.25	0.375	0.625	0.75	0	0	0	0.5	1	1	1	0	0	0	0.25	0.25	0.5	0.875	617.9	500	666.5	0.36	0	0.27
S12	64	2	0	0	0.25	0	0.5	0.75	1	0	0.125	0.625	0.375	0.625	0.5	1	0	0	0.125	0.375	0.375	0.625	0.875	609.4	463.6	596.9	0.1	0.47	0.27
S13	62	2	0	0	0.125	0.375	0.625	0.75	0.75	0.125	0.125	0.375	0.5	0.5	0.875	0.875	0	0	0.125	0.375	0.5	0.5	0.75	552.9	479.5	611	0.26	0.35	0.37
S14	68	2	0	0	0.25	0.5	0.5	0.625	0.875	0	0	0.125	0.125	0.625	0.625	1	0	0.125	0.125	0.5	0.5	1	0.75	537.5	590.5	524.3	0.34	0.15	0.24
S15	65	2	0	0	0.375	0.25	0.5	0.5	0.75	0	0.125	0.25	0.75	0.375	0.75	1	0	0	0.125	0.5	0.875	0.75	0.875	607.1	481.6	499.2	0.49	0.32	0.18
S16	60	2	0	0.125	0.5	0.875	0.75	1	0.75	0	0	0.5	0.75	0.875	1	1	0	0.25	0.625	0.875	0.875	1	1	395.8	409.6	358.7	0.24	0.17	0.2
S17	54	2	0.125	0.125	0.5	0.75	0.5	0.5	0.75	0.375	0.25	0.75	0.75	1	0.75	0.875	0	0.125	0.375	0.5	1	0.875	0.75	395.8	296.6	443.5	0.24	0.44	0.25
S18	67	2	0	0.125	0.75	0.625	0.375	0.75	0.625	0.125	0.125	0.375	0.75	0.75	0.75	0.875	0	0	0.125	0.625	0.875	1	0.875	462.2	430.1	475.9	0.66	0.3	0.13
S19	53	2	0.375	0.5	0.375	0.5	0.375	0.375	0.5	0	0	0	0	0.125	0.125	0.125	0	0	0	0	0	0	0.125
*Response-side - 1 = D"long", 2 = K"long"
